# Supplementary material for: Psoriasis localization patterns in the Swiss Psoriasis Registry (SDNTT) over 11 years: an analysis by sex and age
Source: Arch Dermatol Res. 2024 Oct 1;316(9):654. doi: 10.1007/s00403-024-03375-5 (PMC11445309; doi:10.1007/s00403-024-03375-5)
Supplement: Supplementary file 1 — Supplementary file1 (XLSX 10 KB) Supplementary Table SI. Absolute and relative number of patients treated with non-biologic and biologic therapies [file 403_2024_3375_MOESM1_ESM.xlsx]

## Sheet: Sheet1
Absolute values
	Non biologic	Biologic	Total
Male	223	294	517
Female	144	172	316
Relative values
	Non biologic	Biologic	Total
Male	0.4313	0.5687	1
Female	0.4556	0.5444	1
Statistic table
	p-value	Significance	Meaning
Male = Female	0.288	No	There is no difference in the proportion of biologic therapy.
