# Supplementary material for: Psoriasis localization patterns in the Swiss Psoriasis Registry (SDNTT) over 11 years: an analysis by sex and age
Source: Arch Dermatol Res. 2024 Oct 1;316(9):654. doi: 10.1007/s00403-024-03375-5 (PMC11445309; doi:10.1007/s00403-024-03375-5)
Supplement: Supplementary file 2 — Supplementary file2 (XLSX 14 KB) Supplementary Table SII. Descriptive and comparative data tables per visit and localization for all female and male patients independent of treatment [file 403_2024_3375_MOESM2_ESM.xlsx]

## Sheet: 1. Head
		Number of patients	Mean	Standard dev	Minimum	1st quantile	Median	3rd quantile	Maximum	Not available
Male	Visit 1	517	7.27	8.49	0	1	4	10	54	8
	Visit 2	392	2.26	4.35	0	0	0	3	27	8
	Visit 3	351	1.68	3.75	0	0	0	2	36	2
	Visit 4	277	1.6	4.02	0	0	0	2	36	3
	Visit 5	200	1.67	3.69	0	0	0	2	27	1
	Visit 6	173	1.17	3.13	0	0	0	1	24	4
Female	Visit 1	316	9.21	10.79	0	0.25	6	12	60	6
	Visit 2	220	2.93	6.37	0	0	0	3	54	6
	Visit 3	180	2.12	5.14	0	0	0	2	40	2
	Visit 4	142	1.84	4.31	0	0	0	2	32	4
	Visit 5	98	1.72	4.47	0	0	0	2	35	1
	Visit 6	90	1.38	2.63	0	0	0	2	12	5

## Sheet: 2. Trunk
		Number of patients	Mean	Standard dev	Minimum	1st quantile	Median	3rd quantile	Maximum	Not available
Male	Visit 1	517	8.17	7.25	0	3	6	12	48	8
	Visit 2	392	2.88	4.81	0	0	1	4	32	8
	Visit 3	351	1.53	2.7	0	0	0	3	18	2
	Visit 4	277	1.44	3.05	0	0	0	2	24	3
	Visit 5	200	1.2	2.45	0	0	0	1	14	2
	Visit 6	173	1.06	2.05	0	0	0	2	10	5
Female	Visit 1	316	7.14	7.64	0	1.5	5	10	45	5
	Visit 2	220	1.81	3.9	0	0	0	3	45	7
	Visit 3	180	1.29	2.65	0	0	0	2	14	2
	Visit 4	142	1.04	2.31	0	0	0	0	12	6
	Visit 5	98	0.71	1.47	0	0	0	0	6	1
	Visit 6	90	1.08	2.17	0	0	0	1	10	4

## Sheet: 3. Arms
		Number of patients	Mean	Standard dev	Minimum	1st quantile	Median	3rd quantile	Maximum	Not available
Male	Visit 1	517	9.78	6.96	0	5	8	14	54	7
	Visit 2	392	3.38	4.84	0	0	3	4	48	9
	Visit 3	351	2.33	3.18	0	0	1	4	18	5
	Visit 4	277	1.94	3.06	0	0	0	3	22	4
	Visit 5	200	1.4	2.39	0	0	0	3	15	0
	Visit 6	173	1.71	2.55	0	0	0	3	15	4
Female	Visit 1	316	7.76	6.63	0	3	6	12	45	6
	Visit 2	220	2.54	4.27	0	0	1.5	3	45	6
	Visit 3	180	1.81	3.44	0	0	0	3	27	1
	Visit 4	142	1.62	2.61	0	0	0	3	18	3
	Visit 5	98	1.5	1.99	0	0	0	3	9	0
	Visit 6	90	1.96	2.98	0	0	0	3	14	3

## Sheet: 4. Legs
		Number of patients	Mean	Standard dev	Minimum	1st quantile	Median	3rd quantile	Maximum	Not available
Male	Visit 1	517	11.3	8.48	0	6	10	15	55	8
	Visit 2	392	4.15	5.71	0	0	3	5.5	44	9
	Visit 3	351	2.99	4.3	0	0	2	4	32	4
	Visit 4	277	2.24	3.72	0	0	0	3	27	4
	Visit 5	200	1.88	2.78	0	0	0	3	16	0
	Visit 6	173	2.42	3.39	0	0	1	3	24	4
Female	Visit 1	316	9.21	7.72	0	4	7	12	45	7
	Visit 2	220	2.85	3.52	0	0	2	4	27	7
	Visit 3	180	2.37	3.74	0	0	1	3	30	1
	Visit 4	142	1.64	2.54	0	0	0	3	14	4
	Visit 5	98	1.61	2.53	0	0	0	3	18	0
	Visit 6	90	1.64	2.18	0	0	0	3	10	3
