# Supplementary material for: Psoriasis localization patterns in the Swiss Psoriasis Registry (SDNTT) over 11 years: an analysis by sex and age
Source: Arch Dermatol Res. 2024 Oct 1;316(9):654. doi: 10.1007/s00403-024-03375-5 (PMC11445309; doi:10.1007/s00403-024-03375-5)
Supplement: Supplementary file 3 — Supplementary file3 (XLSX 34 KB) Supplementary Table SIII. Descriptive and comparative data tables per visit and localization for all female and male patients of different age groups (18-42, 51-54, 55+) treated with non-biologic and biologic therapies [file 403_2024_3375_MOESM3_ESM.xlsx]

## Sheet: Female Head
Descriptive table - Female Head
		Number of patients	Mean	Standard dev	Minimum	1st quantile	Median	3rd quantile	Maximum	Not available
18-40 (group 1)	Visit 1	140	10.22	10.81	0	2	8	14	60	3
	Visit 2	91	3.46	7.44	0	0	0	4	54	2
	Visit 3	77	2.67	6.13	0	0	0	3.25	40	1
	Visit 4	63	2.5	5.84	0	0	0	2	32	2
	Visit 5	42	2.64	6.23	0	0	0	2	35	0
	Visit 6	39	1.94	3.01	0	0	0	3	12	3
41-54 (group 2)	Visit 1	87	8.88	10.43	0	1.25	6	12	48	1
	Visit 2	66	2.3	6.18	0	0	0	2.5	45	3
	Visit 3	55	1.13	3.28	0	0	0	0	18	1
	Visit 4	39	1.23	2.44	0	0	0	2.25	10	1
	Visit 5	28	1.25	2.47	0	0	0	1	8	1
	Visit 6	29	0.71	1.71	0	0	0	0	6	1
55+ (group 3)	Visit 1	89	7.96	11.1	0	0	3	12	60	2
	Visit 2	63	2.82	4.67	0	0	0	3	20	1
	Visit 3	48	2.37	5.07	0	0	0	3	25	0
	Visit 4	40	1.41	2.42	0	0	0	2	12	1
	Visit 5	28	0.78	1.96	0	0	0	0	8	0
	Visit 6	22	1.33	2.85	0	0	0	1	12	1
Normality table
		P-value	Significance	Meaning
18-40 (group 1)	Visit 1	9.98e-11	Yes	No normal distribution
	Visit 2	<2,20E-16	Yes	No normal distribution
	Visit 3	<2,20E-16	Yes	No normal distribution
	Visit 4	<2,20E-16	Yes	No normal distribution
	Visit 5	3.67e-13	Yes	No normal distribution
	Visit 6	1.89e-10	Yes	No normal distribution
41-54 (group 2)	Visit 1	1.94e-10	Yes	No normal distribution
	Visit 2	<2,20E-16	Yes	No normal distribution
	Visit 3	<2,20E-16	Yes	No normal distribution
	Visit 4	<2,20E-16	Yes	No normal distribution
	Visit 5	9.07e-15	Yes	No normal distribution
	Visit 6	<2,20E-16	Yes	No normal distribution
55+ (group 3)	Visit 1	3.23e-13	Yes	No normal distribution
	Visit 2	1.98e-14	Yes	No normal distribution
	Visit 3	<2,20E-16	Yes	No normal distribution
	Visit 4	3.74e-12	Yes	No normal distribution
	Visit 5	<2,20E-16	Yes	No normal distribution
	Visit 6	3.73e-07	Yes	No normal distribution
Analysis table (Group 1 vs Group 2)
	P-value	Significance	Meaning
Visit 1	0.276	No	There are no differences between the age groups
Visit 2	0.162	No	There are no differences between the age groups
Visit 3	0.046	Yes	There are differences between the age groups
Visit 4	0.433	No	There are no differences between the age groups
Visit 5	0.413	No	There are no differences between the age groups
Visit 6	0.045	Yes	There are differences between the age groups
Analysis table (Group 1 vs Group 3)
	P-value	Significance	Meaning
Visit 1	0.022	Yes	There are differences between the age groups
Visit 2	0.943	No	There are no differences between the age groups
Visit 3	0.611	No	There are no differences between the age groups
Visit 4	0.891	No	There are no differences between the age groups
Visit 5	0.105	No	There are no differences between the age groups
Visit 6	0.416	No	There are no differences between the age groups

## Sheet: Female Trunk
Descriptive table - Female Trunk
		Number of patients	Mean	Standard dev	Minimum	1st quantile	Median	3rd quantile	Maximum	Not available
18-40 (group 1)	Visit 1	140	7.43	7.32	0	2	6	12	45	3
	Visit 2	91	2.19	5.34	0	0	0	3	45	3
	Visit 3	77	0.97	2.14	0	0	0	1	12	1
	Visit 4	63	1.18	2.83	0	0	0	0	12	2
	Visit 5	42	0.59	1.41	0	0	0	0	6	0
	Visit 6	39	1.16	2.19	0	0	0	3	10	3
41-54 (group 2)	Visit 1	87	6.5	7.87	0	0	4	9	45	1
	Visit 2	66	1.38	2.1	0	0	0	2	8	3
	Visit 3	55	1.53	3.04	0	0	0	2	14	1
	Visit 4	39	1	1.88	0	0	0	1	6	2
	Visit 5	28	0.55	1.39	0	0	0	0	6	1
	Visit 6	29	0.67	1.33	0	0	0	0.25	5	1
55+ (group 3)	Visit 1	89	7.46	7.94	0	2	5	10.5	45	1
	Visit 2	63	1.71	2.69	0	0	0	3	12	1
	Visit 3	48	1.54	2.9	0	0	0	2.25	14	0
	Visit 4	40	0.86	1.74	0	0	0	0.75	6	2
	Visit 5	28	1.03	1.64	0	0	0	2	5	0
	Visit 6	22	1.45	2.9	0	0	0	0.75	10	0
Normality table
		P-value	Significance	Meaning
18-40 (group 1)	Visit 1	8.59e-10	Yes	No normal distribution
	Visit 2	<2,20E-16	Yes	No normal distribution
	Visit 3	<2,20E-16	Yes	No normal distribution
	Visit 4	<2,20E-16	Yes	No normal distribution
	Visit 5	<2,20E-16	Yes	No normal distribution
	Visit 6	<2,20E-16	Yes	No normal distribution
41-54 (group 2)	Visit 1	1.59e-09	Yes	No normal distribution
	Visit 2	<2,20E-16	Yes	No normal distribution
	Visit 3	<2,20E-16	Yes	No normal distribution
	Visit 4	<2,20E-16	Yes	No normal distribution
	Visit 5	<2,20E-16	Yes	No normal distribution
	Visit 6	5.59e-16	Yes	No normal distribution
55+ (group 3)	Visit 1	6.66e-07	Yes	No normal distribution
	Visit 2	1.65e-15	Yes	No normal distribution
	Visit 3	2.16e-12	Yes	No normal distribution
	Visit 4	<2,20E-16	Yes	No normal distribution
	Visit 5	9.07e-14	Yes	No normal distribution
	Visit 6	3.48e-11	Yes	No normal distribution
Analysis table (Group 1 vs Group 2)
	P-value	Significance	Meaning
Visit 1	0.155	No	There are no differences between the age groups
Visit 2	0.93	No	There are no differences between the age groups
Visit 3	0.25	No	There are no differences between the age groups
Visit 4	0.625	No	There are no differences between the age groups
Visit 5	0.94	No	There are no differences between the age groups
Visit 6	0.625	No	There are no differences between the age groups
Analysis table (Group 1 vs Group 3)
	P-value	Significance	Meaning
Visit 1	0.92	No	There are no differences between the age groups
Visit 2	0.857	No	There are no differences between the age groups
Visit 3	0.137	No	There are no differences between the age groups
Visit 4	0.726	No	There are no differences between the age groups
Visit 5	0.158	No	There are no differences between the age groups
Visit 6	0.91	No	There are no differences between the age groups

## Sheet: Female Arms
Descriptive table - Female Arms
		Number of patients	Mean	Standard dev	Minimum	1st quantile	Median	3rd quantile	Maximum	Not available
18-40 (group 1)	Visit 1	140	7.78	6.31	0	3	6	12	28	3
	Visit 2	91	2.65	5.45	0	0	1	3	45	1
	Visit 3	77	1.42	2.37	0	0	0	3	12	0
	Visit 4	63	1.21	2.07	0	0	0	2	12	2
	Visit 5	42	1.23	1.83	0	0	0	3	6	0
	Visit 6	39	2.25	3.21	0	0	0	3	12	3
41-54 (group 2)	Visit 1	87	7.64	7.22	0	3	5	12	45	2
	Visit 2	66	2.2	2.54	0	0	1	3	12	3
	Visit 3	55	2.5	5.03	0	0	0.5	3	27	1
	Visit 4	39	2.17	3.38	0	0	1	3	18	0
	Visit 5	28	2.07	2.46	0	0	0.5	4	9	0
	Visit 6	29	1.69	3	0	0	0	3	14	0
55+ (group 3)	Visit 1	89	7.84	6.6	0	3	6	12	30	1
	Visit 2	63	2.73	3.74	0	0	2	3	18	2
	Visit 3	48	1.66	2.52	0	0	0	3	12	0
	Visit 4	40	1.71	2.42	0	0	0	3	8	1
	Visit 5	28	1.32	1.61	0	0	1	3	6	0
	Visit 6	22	1.86	2.62	0	0	0.5	3	10	0
Normality table
		P-value	Significance	Meaning
18-40 (group 1)	Visit 1	1.21e-08	Yes	No normal distribution
	Visit 2	<2,20E-16	Yes	No normal distribution
	Visit 3	<2,20E-16	Yes	No normal distribution
	Visit 4	<2,20E-16	Yes	No normal distribution
	Visit 5	<2,20E-16	Yes	No normal distribution
	Visit 6	5.32e-08	Yes	No normal distribution
41-54 (group 2)	Visit 1	5.48e-05	Yes	No normal distribution
	Visit 2	4.09e-06	Yes	No normal distribution
	Visit 3	2.9e-14	Yes	No normal distribution
	Visit 4	4.2e-07	Yes	No normal distribution
	Visit 5	6.2e-07	Yes	No normal distribution
	Visit 6	5.07e-09	Yes	No normal distribution
55+ (group 3)	Visit 1	1.81e-05	Yes	No normal distribution
	Visit 2	1.26e-09	Yes	No normal distribution
	Visit 3	9.31e-11	Yes	No normal distribution
	Visit 4	2.29e-11	Yes	No normal distribution
	Visit 5	4.65e-05	Yes	No normal distribution
	Visit 6	0.000409	Yes	No normal distribution
Analysis table (Group 1 vs Group 2)
	P-value	Significance	Meaning
Visit 1	0.511	No	There are no differences between the age groups
Visit 2	0.583	No	There are no differences between the age groups
Visit 3	0.231	No	There are no differences between the age groups
Visit 4	0.091	No	There are no differences between the age groups
Visit 5	0.12	No	There are no differences between the age groups
Visit 6	0.463	No	There are no differences between the age groups
Analysis table (Group 1 vs Group 3)
	P-value	Significance	Meaning
Visit 1	0.872	No	There are no differences between the age groups
Visit 2	0.375	No	There are no differences between the age groups
Visit 3	0.544	No	There are no differences between the age groups
Visit 4	0.363	No	There are no differences between the age groups
Visit 5	0.461	No	There are no differences between the age groups
Visit 6	0.835	No	There are no differences between the age groups

## Sheet: Female Legs
Descriptive table - Female Legs
		Number of patients	Mean	Standard dev	Minimum	1st quantile	Median	3rd quantile	Maximum	Not available
18-40 (group 1)	Visit 1	140	9.05	7.76	0	4	7	12	45	4
	Visit 2	91	2.67	3.85	0	0	2	4	27	1
	Visit 3	77	1.4	2.04	0	0	0	3	10	0
	Visit 4	63	1.49	2.33	0	0	0	3	12	2
	Visit 5	42	1.11	1.86	0	0	0	2.75	6	0
	Visit 6	39	1.55	2.45	0	0	0	3	10	3
41-54 (group 2)	Visit 1	87	8.81	7.28	0	4	7	12	45	2
	Visit 2	66	2.66	2.82	0	0	3	4	12	4
	Visit 3	55	3.01	4.06	0	0	2	4	24	1
	Visit 4	39	1.71	3.1	0	0	0	2.75	14	1
	Visit 5	28	1.75	3.58	0	0	0	3	18	0
	Visit 6	29	1.24	1.76	0	0	0	3	5	0
55+ (group 3)	Visit 1	89	9.85	8.09	0	4	8	14	36	1
	Visit 2	63	3.31	3.68	0	0	3	4	18	2
	Visit 3	48	3.2	5.01	0	0	3	3.25	30	0
	Visit 4	40	1.82	2.3	0	0	1	3	8	1
	Visit 5	28	2.21	2.06	0	0	2.5	4	7	0
	Visit 6	22	2.31	2.14	0	0	2	3	6	0
Normality table
		P-value	Significance	Meaning
18-40 (group 1)	Visit 1	5.51e-08	Yes	No normal distribution
	Visit 2	2.04e-14	Yes	No normal distribution
	Visit 3	<2,20E-16	Yes	No normal distribution
	Visit 4	<2,20E-16	Yes	No normal distribution
	Visit 5	<2,20E-16	Yes	No normal distribution
	Visit 6	3.59e-12	Yes	No normal distribution
41-54 (group 2)	Visit 1	5.4e-05	Yes	No normal distribution
	Visit 2	2.38e-06	Yes	No normal distribution
	Visit 3	1.62e-07	Yes	No normal distribution
	Visit 4	2.94e-12	Yes	No normal distribution
	Visit 5	1.38e-07	Yes	No normal distribution
	Visit 6	7.66e-12	Yes	No normal distribution
55+ (group 3)	Visit 1	5.29e-05	Yes	No normal distribution
	Visit 2	8.34e-07	Yes	No normal distribution
	Visit 3	3.18e-09	Yes	No normal distribution
	Visit 4	7.58e-08	Yes	No normal distribution
	Visit 5	0.00176	Yes	No normal distribution
	Visit 6	0.067	No	Normal distribution
Analysis table (Group 1 vs Group 2)
	P-value	Significance	Meaning
Visit 1	0.97	No	There are no differences between the age groups
Visit 2	0.598	No	There are no differences between the age groups
Visit 3	0.00243	Yes	There are differences between the age groups
Visit 4	0.937	No	There are no differences between the age groups
Visit 5	0.504	No	There are no differences between the age groups
Visit 6	0.867	No	There are no differences between the age groups
Analysis table (Group 1 vs Group 3)
	P-value	Significance	Meaning
Visit 1	0.452	No	There are no differences between the age groups
Visit 2	0.155	No	There are no differences between the age groups
Visit 3	0.00272	Yes	There are differences between the age groups
Visit 4	0.336	No	There are no differences between the age groups
Visit 5	0.01	Yes	There are differences between the age groups
Visit 6	0.09	No	There are no differences between the age groups

## Sheet: Male Head
Descriptive table - Male Head
		Number of patients	Mean	Standard dev	Minimum	1st quantile	Median	3rd quantile	Maximum	Not available
18-40 (group 1)	Visit 1	197	8.09	8.83	0	2	5	12	45	3
	Visit 2	150	2.72	4.99	0	0	0	3	27	5
	Visit 3	132	1.87	4.21	0	0	0	2	36	1
	Visit 4	106	1.29	2.96	0	0	0	1	20	0
	Visit 5	78	1.84	4.37	0	0	0	2	27	0
	Visit 6	65	1.34	3.51	0	0	0	2	24	4
41-54 (group 2)	Visit 1	191	6.42	7.8	0	0	4	9	45	4
	Visit 2	148	1.97	3.73	0	0	0	3	21	1
	Visit 3	131	1.28	3.13	0	0	0	1	18	0
	Visit 4	105	1.88	4.8	0	0	0	2	36	2
	Visit 5	76	1.76	3.15	0	0	0	3	16	0
	Visit 6	65	1.5	3.59	0	0	0	1	20	0
55+ (group 3)	Visit 1	128	7.28	8.89	0	1	4	12	54	1
	Visit 2	94	2	4.16	0	0	0	3	25	2
	Visit 3	87	1.94	3.82	0	0	0	3	21	1
	Visit 4	66	1.69	4.21	0	0	0	1	25	1
	Visit 5	46	1.24	3.26	0	0	0	1	16	1
	Visit 6	43	0.44	1.07	0	0	0	0	4	0
Normality table
		P-value	Significance	Meaning
18-40 (group 1)	Visit 1	<2,20E-16	Yes	No normal distribution
	Visit 2	<2,20E-16	Yes	No normal distribution
	Visit 3	<2,20E-16	Yes	No normal distribution
	Visit 4	<2,20E-16	Yes	No normal distribution
	Visit 5	<2,20E-16	Yes	No normal distribution
	Visit 6	<2,20E-16	Yes	No normal distribution
41-54 (group 2)	Visit 1	<2,20E-16	Yes	No normal distribution
	Visit 2	<2,20E-16	Yes	No normal distribution
	Visit 3	<2,20E-16	Yes	No normal distribution
	Visit 4	<2,20E-16	Yes	No normal distribution
	Visit 5	<2,20E-16	Yes	No normal distribution
	Visit 6	<2,20E-16	Yes	No normal distribution
55+ (group 3)	Visit 1	1.56e-14	Yes	No normal distribution
	Visit 2	<2,20E-16	Yes	No normal distribution
	Visit 3	<2,20E-16	Yes	No normal distribution
	Visit 4	<2,20E-16	Yes	No normal distribution
	Visit 5	<2,20E-16	Yes	No normal distribution
	Visit 6	<2,20E-16	Yes	No normal distribution
Analysis table (Group 1 vs Group 2)
	P-value	Significance	Meaning
Visit 1	0.033	Yes	There are differences between the age groups
Visit 2	0.197	No	There are no differences between the age groups
Visit 3	0.061	No	There are no differences between the age groups
Visit 4	0.586	No	There are no differences between the age groups
Visit 5	0.269	No	There are no differences between the age groups
Visit 6	0.958	No	There are no differences between the age groups
Analysis table (Group 1 vs Group 3)
	P-value	Significance	Meaning
Visit 1	0.279	No	There are no differences between the age groups
Visit 2	0.237	No	There are no differences between the age groups
Visit 3	0.946	No	There are no differences between the age groups
Visit 4	0.878	No	There are no differences between the age groups
Visit 5	0.665	No	There are no differences between the age groups
Visit 6	0.117	No	There are no differences between the age groups

## Sheet: Male Trunk
Descriptive table - Male Trunk
		Number of patients	Mean	Standard dev	Minimum	1st quantile	Median	3rd quantile	Maximum	Not available
18-40 (group 1)	Visit 1	197	7.92	6.64	0	3	6	12	48	3
	Visit 2	150	2.48	4.08	0	0	1	3	32	5
	Visit 3	132	1.45	2.57	0	0	0	3	14	1
	Visit 4	106	1.36	2.99	0	0	0	2	18	0
	Visit 5	78	0.76	1.78	0	0	0	0	10	0
	Visit 6	65	1	1.71	0	0	0	2	8	4
41-54 (group 2)	Visit 1	191	8.54	7.82	0	4	6	12	45	4
	Visit 2	148	3.29	5.61	0	0	1	4	32	1
	Visit 3	131	1.34	2.48	0	0	0	1.5	12	0
	Visit 4	105	1.68	3.37	0	0	0	3	24	2
	Visit 5	76	1.66	2.95	0	0	0	3	14	1
	Visit 6	65	1.15	2.31	0	0	0	1.25	10	1
55+ (group 3)	Visit 1	128	8.03	7.35	0	3	6	11	42	1
	Visit 2	94	2.88	4.45	0	0	1	3.25	27	2
	Visit 3	87	1.9	3.14	0	0	0	3	18	1
	Visit 4	66	1.2	2.58	0	0	0	2	16	1
	Visit 5	46	1.17	2.46	0	0	0	2	12	1
	Visit 6	43	1.02	2.12	0	0	0	0.5	10	0
Normality table
		P-value	Significance	Meaning
18-40 (group 1)	Visit 1	4.31e-07	Yes	No normal distribution
	Visit 2	<2,20E-16	Yes	No normal distribution
	Visit 3	<2,20E-16	Yes	No normal distribution
	Visit 4	<2,20E-16	Yes	No normal distribution
	Visit 5	<2,20E-16	Yes	No normal distribution
	Visit 6	<2,20E-16	Yes	No normal distribution
41-54 (group 2)	Visit 1	9.4e-11	Yes	No normal distribution
	Visit 2	<2,20E-16	Yes	No normal distribution
	Visit 3	<2,20E-16	Yes	No normal distribution
	Visit 4	<2,20E-16	Yes	No normal distribution
	Visit 5	<2,20E-16	Yes	No normal distribution
	Visit 6	<2,20E-16	Yes	No normal distribution
55+ (group 3)	Visit 1	7.72e-09	Yes	No normal distribution
	Visit 2	<2,20E-16	Yes	No normal distribution
	Visit 3	<2,20E-16	Yes	No normal distribution
	Visit 4	<2,20E-16	Yes	No normal distribution
	Visit 5	<2,20E-16	Yes	No normal distribution
	Visit 6	<2,20E-16	Yes	No normal distribution
Analysis table (Group 1 vs Group 2)
	P-value	Significance	Meaning
Visit 1	0.81	No	There are no differences between the age groups
Visit 2	0.501	No	There are no differences between the age groups
Visit 3	0.525	No	There are no differences between the age groups
Visit 4	0.364	No	There are no differences between the age groups
Visit 5	0.075	No	There are no differences between the age groups
Visit 6	0.861	No	There are no differences between the age groups
Analysis table (Group 1 vs Group 3)
	P-value	Significance	Meaning
Visit 1	0.824	No	There are no differences between the age groups
Visit 2	0.606	No	There are no differences between the age groups
Visit 3	0.268	No	There are no differences between the age groups
Visit 4	0.891	No	There are no differences between the age groups
Visit 5	0.29	No	There are no differences between the age groups
Visit 6	0.7	No	There are no differences between the age groups

## Sheet: Male Arms
Descriptive table - Male Arms
		Number of patients	Mean	Standard dev	Minimum	1st quantile	Median	3rd quantile	Maximum	Not available
18-40 (group 1)	Visit 1	197	8.86	5.71	0	5	8	12	36	3
	Visit 2	150	2.9	4.23	0	0	2	4	32	5
	Visit 3	132	2.09	3.28	0	0	0	3	18	0
	Visit 4	106	1.56	2.88	0	0	0	2.75	18	0
	Visit 5	78	1.05	2.01	0	0	0	1	8	0
	Visit 6	65	1.26	1.89	0	0	0	3	8	4
41-54 (group 2)	Visit 1	191	10.57	7.67	0	6	9	14.5	45	4
	Visit 2	148	4.06	5.91	0	0	3	5	48	2
	Visit 3	131	2.24	2.91	0	0	1	4	18	2
	Visit 4	105	2	2.64	0	0	1	3	12	3
	Visit 5	76	1.39	2.44	0	0	0	3	15	0
	Visit 6	65	1.83	3.02	0	0	0	3	15	0
55+ (group 3)	Visit 1	128	10.05	7.49	0	5	8	14	54	0
	Visit 2	94	3.04	3.65	0	0	3	4	18	2
	Visit 3	87	2.82	3.4	0	0	2	4	14	3
	Visit 4	66	2.46	3.82	0	0	1	3	22	1
	Visit 5	46	2	2.81	0	0	1	3	12	0
	Visit 6	43	2.16	2.54	0	0	1	3.5	10	0
Normality table
		P-value	Significance	Meaning
18-40 (group 1)	Visit 1	1.63e-08	Yes	No normal distribution
	Visit 2	<2,20E-16	Yes	No normal distribution
	Visit 3	<2,20E-16	Yes	No normal distribution
	Visit 4	<2,20E-16	Yes	No normal distribution
	Visit 5	<2,20E-16	Yes	No normal distribution
	Visit 6	<2,20E-16	Yes	No normal distribution
41-54 (group 2)	Visit 1	1.89e-08	Yes	No normal distribution
	Visit 2	<2,20E-16	Yes	No normal distribution
	Visit 3	<2,20E-16	Yes	No normal distribution
	Visit 4	<2,20E-16	Yes	No normal distribution
	Visit 5	<2,20E-16	Yes	No normal distribution
	Visit 6	<2,20E-16	Yes	No normal distribution
55+ (group 3)	Visit 1	5.51e-05	Yes	No normal distribution
	Visit 2	5.55e-10	Yes	No normal distribution
	Visit 3	3.39e-09	Yes	No normal distribution
	Visit 4	7.43e-12	Yes	No normal distribution
	Visit 5	5.5e-07	Yes	No normal distribution
	Visit 6	7.28e-07	Yes	No normal distribution
Analysis table (Group 1 vs Group 2)
	P-value	Significance	Meaning
Visit 1	0.064	No	There are no differences between the age groups
Visit 2	0.112	No	There are no differences between the age groups
Visit 3	0.263	No	There are no differences between the age groups
Visit 4	0.071	No	There are no differences between the age groups
Visit 5	0.347	No	There are no differences between the age groups
Visit 6	0.57	No	There are no differences between the age groups
Analysis table (Group 1 vs Group 3)
	P-value	Significance	Meaning
Visit 1	0.275	No	There are no differences between the age groups
Visit 2	0.54	No	There are no differences between the age groups
Visit 3	0.036	Yes	There are differences between the age groups
Visit 4	0.061	No	There are no differences between the age groups
Visit 5	0.011	Yes	There are differences between the age groups
Visit 6	0.048	Yes	There are differences between the age groups

## Sheet: Male Legs
Descriptive table - Male Legs
		Number of patients	Mean	Standard dev	Minimum	1st quantile	Median	3rd quantile	Maximum	Not available
18-40 (group 1)	Visit 1	197	10.37	7.43	0	6	8	14	45	2
	Visit 2	150	3.22	4.36	0	0	3	4	27	5
	Visit 3	132	2.38	3.72	0	0	0	3	18	1
	Visit 4	106	1.55	2.82	0	0	0	2.75	18	0
	Visit 5	78	1.29	2.18	0	0	0	2	9	0
	Visit 6	65	1.61	2.25	0	0	0	3	8	3
41-54 (group 2)	Visit 1	191	11.94	9.6	0	6	12	15	55	6
	Visit 2	148	4.95	6.8	0	0	3	6	44	2
	Visit 3	131	3.23	5.06	0	0	2	4	32	1
	Visit 4	105	2.37	3.77	0	0	1	3	24	3
	Visit 5	76	2.06	3.01	0	0	0	3.25	16	0
	Visit 6	65	2.78	4.17	0	0	2	3	24	1
55+ (group 3)	Visit 1	128	11.79	8.24	0	6	12	15	54	0
	Visit 2	94	4.37	5.52	0	1	3	6	36	2
	Visit 3	87	3.54	3.8	0	0	3	5	18	2
	Visit 4	66	3.16	4.65	0	0	2	5	27	1
	Visit 5	46	2.58	3.14	0	0	2	4	12	0
	Visit 6	43	3.04	3.33	0	0	2	5	12	0
Normality table
		P-value	Significance	Meaning
18-40 (group 1)	Visit 1	8.41e-12	Yes	No normal distribution
	Visit 2	<2,20E-16	Yes	No normal distribution
	Visit 3	<2,20E-16	Yes	No normal distribution
	Visit 4	<2,20E-16	Yes	No normal distribution
	Visit 5	<2,20E-16	Yes	No normal distribution
	Visit 6	<2,20E-16	Yes	No normal distribution
41-54 (group 2)	Visit 1	6.32e-09	Yes	No normal distribution
	Visit 2	<2,20E-16	Yes	No normal distribution
	Visit 3	<2,20E-16	Yes	No normal distribution
	Visit 4	<2,20E-16	Yes	No normal distribution
	Visit 5	<2,20E-16	Yes	No normal distribution
	Visit 6	2.84e-13	Yes	No normal distribution
55+ (group 3)	Visit 1	2.06e-05	Yes	No normal distribution
	Visit 2	3.54e-12	Yes	No normal distribution
	Visit 3	3.35e-07	Yes	No normal distribution
	Visit 4	9.02e-11	Yes	No normal distribution
	Visit 5	3.21e-05	Yes	No normal distribution
	Visit 6	0.000382	Yes	No normal distribution
Analysis table (Group 1 vs Group 2)
	P-value	Significance	Meaning
Visit 1	0.164	No	There are no differences between the age groups
Visit 2	0.022	Yes	There are differences between the age groups
Visit 3	0.025	Yes	There are differences between the age groups
Visit 4	0.059	No	There are no differences between the age groups
Visit 5	0.08	No	There are no differences between the age groups
Visit 6	0.063	No	There are no differences between the age groups
Analysis table (Group 1 vs Group 3)
	P-value	Significance	Meaning
Visit 1	0.079	No	There are no differences between the age groups
Visit 2	0.087	No	There are no differences between the age groups
Visit 3	0.001	Yes	There are differences between the age groups
Visit 4	0.004	Yes	There are differences between the age groups
Visit 5	0.006	Yes	There are differences between the age groups
Visit 6	0.018	Yes	There are differences between the age groups
