# Supplementary material for: Psoriasis localization patterns in the Swiss Psoriasis Registry (SDNTT) over 11 years: an analysis by sex and age
Source: Arch Dermatol Res. 2024 Oct 1;316(9):654. doi: 10.1007/s00403-024-03375-5 (PMC11445309; doi:10.1007/s00403-024-03375-5)
Supplement: Supplementary file 4 — Supplementary file4 (XLSX 26 KB) Supplementary Table SIV. Descriptive and comparative data tables per visit and localization for female and male patients treated with non-biologic therapies [file 403_2024_3375_MOESM4_ESM.xlsx]

## Sheet: 1. Head
Descriptive table
		Number of patients	Mean			Standard dev	Minimum	1st quantile	Median	3rd quantile	Maximum	Not available
Male	Visit 1	223	6.88			8.42	0	1	4	9	45	4
	Visit 2	151	3.11	0.547965	3.77	5.09	0	0	1	4	27	2
	Visit 3	127	2			3.04	0	0	0	2.75	21	1
	Visit 4	92	2.08			3.46	0	0	0	3	30	2
	Visit 5	54	1.44			2.76	0	0	0	2	14	0
	Visit 6	47	2.08	0.697674	4.8	4.2	0	0	0	3	20	2
Female	Visit 1	144	9.7			12.49	0	1	4	15	60	4
	Visit 2	85	4.3	0.556701	5.4	9	0	0	0	4	54	3
	Visit 3	59	3.46			7.2	0	0	0	4	40	1
	Visit 4	51	2.46			5.09	0	0	0	3	32	4
	Visit 5	31	2.7			7.02	0	0	0	2.75	35	1
	Visit 6	27	1.8	0.814433	7.9	2.44	0	0	0	3	8	2
Normality table
		P-value	Significance			Meaning
Male	Visit 1	<2,20E-16	Yes			No normal distribution
	Visit 2	<2,20E-16	Yes			No normal distribution
	Visit 3	<2,20E-16	Yes			No normal distribution
	Visit 4	<2,20E-16	Yes			No normal distribution
	Visit 5	<2,20E-16	Yes			No normal distribution
	Visit 6	5.31e-14	Yes			No normal distribution
Female	Visit 1	<2,20E-16	Yes			No normal distribution
	Visit 2	<2,20E-16	Yes			No normal distribution
	Visit 3	6.46e-16	Yes			No normal distribution
	Visit 4	8.81e-13	Yes			No normal distribution
	Visit 5	2.54e-10	Yes			No normal distribution
	Visit 6	9.67e-06	Yes			No normal distribution
Comparative table
		P-value	Significance			Meaning
Male vs Female	Visit 1	0.256	No			There are no differences between the groups
	Visit 2	0.604	No			There are no differences between the groups
	Visit 3	0.374	No			There are no differences between the groups
	Visit 4	0.815	No			There are no differences between the groups
	Visit 5	0.946	No			There are no differences between the groups
	Visit 6	0.471	No			There are no differences between the groups

## Sheet: 2. Trunk
Descriptive table
		Number of patients	Mean			Standard dev	Minimum	1st quantile	Median	3rd quantile	Maximum	Not available
Male	Visit 1	223	7.28			6.57	0	3	6	10	45	4
	Visit 2	151	3.74	0.486264	3.54	5.58	0	0	2	5	32	2
	Visit 3	127	2.04			3.02	0	0	0	3	14	1
	Visit 4	92	1.96			3.35	0	0	0	3	18	2
	Visit 5	54	1.39			2.37	0	0	0	2	12	1
	Visit 6	47	1.26	0.826923	6.02	1.86	0	0	0	3	6	2
Female	Visit 1	144	6.65			8.29	0	0	5	8	45	4
	Visit 2	85	2.48	0.627068	4.17	5.55	0	0	0	3	45	4
	Visit 3	59	1.34			2.47	0	0	0	2.75	14	1
	Visit 4	51	1.8			2.6	0	0	0	3	10	4
	Visit 5	31	0.96			1.67	0	0	0	2.25	5	1
	Visit 6	27	1.76	0.735338	4.89	2.77	0	0	0	3	10	1
Normality table
		P-value	Significance			Meaning
Male	Visit 1	4.01e-13	Yes			No normal distribution
	Visit 2	<2,20E-16	Yes			No normal distribution
	Visit 3	<2,20E-16	Yes			No normal distribution
	Visit 4	<2,20E-16	Yes			No normal distribution
	Visit 5	<2,20E-16	Yes			No normal distribution
	Visit 6	1.56e-15	Yes			No normal distribution
Female	Visit 1	<2,20E-16	Yes			No normal distribution
	Visit 2	<2,20E-16	Yes			No normal distribution
	Visit 3	<2,20E-16	Yes			No normal distribution
	Visit 4	3.24e-16	Yes			No normal distribution
	Visit 5	<2,20E-16	Yes			No normal distribution
	Visit 6	3.76e-09	Yes			No normal distribution
Comparative table
		P-value	Significance			Meaning
Male vs Female	Visit 1	0.028	Yes			There are differences between the groups
	Visit 2	0.014	Yes			There are differences between the groups
	Visit 3	0.164	No			There are no differences between the groups
	Visit 4	0.996	No			There are no differences between the groups
	Visit 5	0.42	No			There are no differences between the groups
	Visit 6	0.765	No			There are no differences between the groups

## Sheet: 3. Arms
Descriptive table
		Number of patients	Mean			Standard dev	Minimum	1st quantile	Median	3rd quantile	Maximum	Not available
Male	Visit 1	223	8.45			5.79	0	5	7	12	27	4
	Visit 2	151	4.42	0.476923	4.03	5.05	0	2	3	6	32	2
	Visit 3	127	3.21			3.59	0	0	3	5	18	3
	Visit 4	92	2.36			2.87	0	0	2	4	18	3
	Visit 5	54	1.94			2.65	0	0	1	3	12	0
	Visit 6	47	2.4	0.715976	6.05	2.56	0	0	2	4	10	2
Female	Visit 1	144	7.36			6.76	0	3	6	10	45	5
	Visit 2	85	3.45	0.53125	3.91	5.81	0	0	2	4	45	3
	Visit 3	59	1.62			2.14	0	0	0	3	8	0
	Visit 4	51	2			2.21	0	0	2	3	8	3
	Visit 5	31	2.19			1.9	0	0	3	3	6	0
	Visit 6	27	3.44	0.532609	3.92	3.45	0	0	3	5	12	0
Normality table
		P-value	Significance			Meaning
Male	Visit 1	2.14e-13	Yes			No normal distribution
	Visit 2	<2,20E-16	Yes			No normal distribution
	Visit 3	2.86e-11	Yes			No normal distribution
	Visit 4	4.98e-10	Yes			No normal distribution
	Visit 5	4.8e-09	Yes			No normal distribution
	Visit 6	2.09e-07	Yes			No normal distribution
Female	Visit 1	1.08e-08	Yes			No normal distribution
	Visit 2	<2,20E-16	Yes			No normal distribution
	Visit 3	4.55e-13	Yes			No normal distribution
	Visit 4	2.31e-08	Yes			No normal distribution
	Visit 5	0.00102	Yes			No normal distribution
	Visit 6	0.035	Yes			No normal distribution
Comparative table
		P-value	Significance			Meaning
Male vs Female	Visit 1	0.012	Yes			There are differences between the groups
	Visit 2	0.009	Yes			There are differences between the groups
	Visit 3	0.002	Yes			There are differences between the groups
	Visit 4	0.581	No			There are no differences between the groups
	Visit 5	0.22	No			There are no differences between the groups
	Visit 6	0.243	No			There are no differences between the groups

## Sheet: 4. Legs
Descriptive table
		Number of patients	Mean			Standard dev	Minimum	1st quantile	Median	3rd quantile	Maximum	Not available
Male	Visit 1	223	9.9			7.43	0	5	8	14	50	3
	Visit 2	151	4.58	0.537374	5.32	5.18	0	1	3	6	30	2
	Visit 3	127	3.15			3.55	0	0	2.5	5	18	3
	Visit 4	92	2.22			3.08	0	0	1	3	18	3
	Visit 5	54	1.87			2.63	0	0	0	3	12	0
	Visit 6	47	2.37	0.760606	7.53	2.68	0	0	2	3	12	2
Female	Visit 1	144	8.88			8.04	0	4	6	12	45	6
	Visit 2	85	3.43	0.613739	5.45	4.06	0	0	3	4	27	3
	Visit 3	59	2.47			2.93	0	0	2	4	16	0
	Visit 4	51	2.06			2.44	0	0	2	3	10	4
	Visit 5	31	2.29			1.91	0	0	3	3	7	0
	Visit 6	27	2.59	0.708333	6.29	2.22	0	0	3	4	8	0
Normality table
		P-value	Significance			Meaning
Male	Visit 1	1.21e-12	Yes			No normal distribution
	Visit 2	4.24e-14	Yes			No normal distribution
	Visit 3	1.36e-11	Yes			No normal distribution
	Visit 4	7.93e-15	Yes			No normal distribution
	Visit 5	3.75e-13	Yes			No normal distribution
	Visit 6	0.000301	Yes			No normal distribution
Female	Visit 1	7.21e-12	Yes			No normal distribution
	Visit 2	6.37e-10	Yes			No normal distribution
	Visit 3	3.75e-06	Yes			No normal distribution
	Visit 4	3.41e-09	Yes			No normal distribution
	Visit 5	0.017	Yes			No normal distribution
	Visit 6	0.034	Yes			No normal distribution
Comparative table
		P-value	Significance			Meaning
Male vs Female	Visit 1	0.047	Yes			There are differences between the groups
	Visit 2	0.124	No			There are no differences between the groups
	Visit 3	0.321	No			There are no differences between the groups
	Visit 4	0.943	No			There are no differences between the groups
	Visit 5	0.117	No			There are no differences between the groups
	Visit 6	0.479	No			There are no differences between the groups

## Sheet: NonBiol Avrg
			Number of patients	Mean	%-red. vs. Baseline	Absol. red. vs. Baseline	Standard dev
Head	Male	Visit 1	223	6.88			8.42					Male	Female		Diff.
		Visit 2	151	3.11	0.547965	3.77	5.09		Average Reduktion (absolute):			4.165	4.7325		-0.5675
		Visit 3	127	2			3.04		Average Reduktion (%):			0.512131	0.582189		-0.0700579
		Visit 4	92	2.08			3.46
		Visit 5	54	1.44			2.76		Av.Red. (absolute) 2 years			6.1	5.75		0.35
		Visit 6	47	2.08	0.697674	4.8	4.2		Av.Red. (%) 2 years:			0.750295	0.697678		0.0526166
	Female	Visit 1	144	9.7			12.49
		Visit 2	85	4.3	0.556701	5.4	9
		Visit 3	59	3.46			7.2
		Visit 4	51	2.46			5.09
		Visit 5	31	2.7			7.02
		Visit 6	27	1.8	0.814433	7.9	2.44
Trunk	Male	Visit 1	223	7.28			6.57
		Visit 2	151	3.74	0.486264	3.54	5.58
		Visit 3	127	2.04			3.02
		Visit 4	92	1.96			3.35
		Visit 5	54	1.39			2.37
		Visit 6	47	1.26	0.826923	6.02	1.86
	Female	Visit 1	144	6.65			8.29
		Visit 2	85	2.48	0.627068	4.17	5.55
		Visit 3	59	1.34			2.47
		Visit 4	51	1.8			2.6
		Visit 5	31	0.96			1.67
		Visit 6	27	1.76	0.735338	4.89	2.77
Arms	Male	Visit 1	223	8.45			5.79
		Visit 2	151	4.42	0.476923	4.03	5.05
		Visit 3	127	3.21			3.59
		Visit 4	92	2.36			2.87
		Visit 5	54	1.94			2.65
		Visit 6	47	2.4	0.715976	6.05	2.56
	Female	Visit 1	144	7.36			6.76
		Visit 2	85	3.45	0.53125	3.91	5.81
		Visit 3	59	1.62			2.14
		Visit 4	51	2			2.21
		Visit 5	31	2.19			1.9
		Visit 6	27	3.44	0.532609	3.92	3.45
Legs	Male	Visit 1	223	9.9			7.43
		Visit 2	151	4.58	0.537374	5.32	5.18
		Visit 3	127	3.15			3.55
		Visit 4	92	2.22			3.08
		Visit 5	54	1.87			2.63
		Visit 6	47	2.37	0.760606	7.53	2.68
	Female	Visit 1	144	8.88			8.04
		Visit 2	85	3.43	0.613739	5.45	4.06
		Visit 3	59	2.47			2.93
		Visit 4	51	2.06			2.44
		Visit 5	31	2.29			1.91
		Visit 6	27	2.59	0.708333	6.29	2.22
