# Supplementary material for: Psoriasis localization patterns in the Swiss Psoriasis Registry (SDNTT) over 11 years: an analysis by sex and age
Source: Arch Dermatol Res. 2024 Oct 1;316(9):654. doi: 10.1007/s00403-024-03375-5 (PMC11445309; doi:10.1007/s00403-024-03375-5)
Supplement: Supplementary file 5 — Supplementary file5 (XLSX 61 KB) Supplementary Table SV. Descriptive and comparative data tables per visit and localization for female and male patients treated with biologic therapies [file 403_2024_3375_MOESM5_ESM.xlsx]

## Sheet: IL-17 Head
Descriptive table
		Number of patients	Mean			Standard dev	Minimum	1st quantile	Median	3rd quantile	Maximum	Not available
Male	Visit 1	79	6.82			7.83	0	0	4	12	30	1
	Visit 2	65	0.7	0.897361	6.12	1.8	0	0	0	0	10	1
	Visit 3	62	0.96			2.27	0	0	0	0	12	0
	Visit 4	56	1.19			3.58	0	0	0	0	18	0
	Visit 5	32	1.21			3.27	0	0	0	0	15	0
	Visit 6	32	0.41	0.939883	6.41	0.99	0	0	0	0	3	1
Female	Visit 1	44	8.57			7.56	0	0	9	12	27	2
	Visit 2	32	2.46	0.712952	6.11	3.63	0	0	0	4	12	2
	Visit 3	29	0.78			2.89	0	0	0	0	12	1
	Visit 4	25	0.88			2.52	0	0	0	0	12	0
	Visit 5	20	0.75			2.31	0	0	0	0	10	0
	Visit 6	17	0.41	0.952159	8.16	1	0	0	0	0	3	0
Normality table
		P-value	Significance			Meaning
Male	Visit 1	8.04e-10	Yes			No normal distribution
	Visit 2	<2,20E-16	Yes			No normal distribution
	Visit 3	<2,20E-16	Yes			No normal distribution
	Visit 4	<2,20E-16	Yes			No normal distribution
	Visit 5	<2,20E-16	Yes			No normal distribution
	Visit 6	<2,20E-16	Yes			No normal distribution
Female	Visit 1	0.01	Yes			No normal distribution
	Visit 2	2.23e-10	Yes			No normal distribution
	Visit 3	<2,20E-16	Yes			No normal distribution
	Visit 4	8.68e-14	Yes			No normal distribution
	Visit 5	1.78e-13	Yes			No normal distribution
	Visit 6	7.05e-12	Yes			No normal distribution
Comparative table
		P-value	Significance			Meaning
Male vs Female	Visit 1	0.188	No			There are no differences between the groups
	Visit 2	0.031	Yes			There are differences between the groups
	Visit 3	0.085	No			There are no differences between the groups
	Visit 4	0.897	No			There are no differences between the groups
	Visit 5	0.71	No			There are no differences between the groups
	Visit 6	0.92	No			There are no differences between the groups

## Sheet: IL-17 Trunk
Descriptive table
		Number of patients	Mean			Standard dev	Minimum	1st quantile	Median	3rd quantile	Maximum	Not available
Male	Visit 1	79	8.2			7.49	0	3	6.5	12	40	1
	Visit 2	65	1.4	0.829268	6.8	2.8	0	0	0	2	14	1
	Visit 3	62	0.77			2.04	0	0	0	0	12	0
	Visit 4	56	0.94			2.73	0	0	0	0	16	0
	Visit 5	32	0.56			1.68	0	0	0	0	7	0
	Visit 6	32	0.41	0.95	7.79	1.85	0	0	0	0	10	1
Female	Visit 1	44	7.23			7.76	0	0	4	11	30	1
	Visit 2	32	0.8	0.88935	6.43	1.56	0	0	0	0.75	6	2
	Visit 3	29	0.25			0.79	0	0	0	0	3	1
	Visit 4	25	0.33			0.91	0	0	0	0	3	1
	Visit 5	20	0.15			0.67	0	0	0	0	3	0
	Visit 6	17	0.41	0.943292	6.82	1.17	0	0	0	0	4	0
Normality table
		P-value	Significance			Meaning
Male	Visit 1	0.000993	Yes			No normal distribution
	Visit 2	<2,20E-16	Yes			No normal distribution
	Visit 3	<2,20E-16	Yes			No normal distribution
	Visit 4	<2,20E-16	Yes			No normal distribution
	Visit 5	<2,20E-16	Yes			No normal distribution
	Visit 6	<2,20E-16	Yes			No normal distribution
Female	Visit 1	0.00186	Yes			No normal distribution
	Visit 2	7.41e-16	Yes			No normal distribution
	Visit 3	<2,20E-16	Yes			No normal distribution
	Visit 4	<2,20E-16	Yes			No normal distribution
	Visit 5	<2,20E-16	Yes			No normal distribution
	Visit 6	7.14e-14	Yes			No normal distribution
Comparative table
		P-value	Significance			Meaning
Male vs Female	Visit 1	0.376	No			There are no differences between the groups
	Visit 2	0.487	No			There are no differences between the groups
	Visit 3	0.226	No			There are no differences between the groups
	Visit 4	0.486	No			There are no differences between the groups
	Visit 5	0.377	No			There are no differences between the groups
	Visit 6	0.558	No			There are no differences between the groups

## Sheet: IL-17 Arms
Descriptive table
		Number of patients	Mean			Standard dev	Minimum	1st quantile	Median	3rd quantile	Maximum	Not available
Male	Visit 1	79	9.38			6.91	0	4.5	8	14	36	0
	Visit 2	65	2.54	0.729211	6.84	3.58	0	0	2	3	21	1
	Visit 3	62	1.95			3.42	0	0	0	3	18	1
	Visit 4	56	1.16			3.17	0	0	0	1.25	22	0
	Visit 5	32	0.46			1.16	0	0	0	0	5	0
	Visit 6	32	0.7	0.925373	8.68	1.81	0	0	0	0	9	1
Female	Visit 1	44	7.74			6.68	0	3	6	12	24	1
	Visit 2	32	1.43	0.815245	6.31	2.26	0	0	0	2.75	8	2
	Visit 3	29	0.75			1.2	0	0	0	1.25	3	1
	Visit 4	25	0.44			1.01	0	0	0	0	3	0
	Visit 5	20	1			1.74	0	0	0	1	5	0
	Visit 6	17	0.47	0.939276	7.27	0.94	0	0	0	0	3	0
Normality table
		P-value	Significance			Meaning
Male	Visit 1	0.000992	Yes			No normal distribution
	Visit 2	9.06e-10	Yes			No normal distribution
	Visit 3	1.13e-15	Yes			No normal distribution
	Visit 4	<2,20E-16	Yes			No normal distribution
	Visit 5	<2,20E-16	Yes			No normal distribution
	Visit 6	3.53e-16	Yes			No normal distribution
Female	Visit 1	0.00671	Yes			No normal distribution
	Visit 2	1.86e-09	Yes			No normal distribution
	Visit 3	1.38e-13	Yes			No normal distribution
	Visit 4	4.27e-16	Yes			No normal distribution
	Visit 5	1.08e-07	Yes			No normal distribution
	Visit 6	1.64e-10	Yes			No normal distribution
Comparative table
		P-value	Significance			Meaning
Male vs Female	Visit 1	0.152	No			There are no differences between the groups
	Visit 2	0.086	No			There are no differences between the groups
	Visit 3	0.224	No			There are no differences between the groups
	Visit 4	0.338	No			There are no differences between the groups
	Visit 5	0.185	No			There are no differences between the groups
	Visit 6	0.998	No			There are no differences between the groups

## Sheet: IL-17 Legs
Descriptive table
		Number of patients	Mean			Standard dev	Minimum	1st quantile	Median	3rd quantile	Maximum	Not available
Male	Visit 1	79	12.12			9.91	0	6	12	16	55	1
	Visit 2	65	3	0.752475	9.12	5.64	0	0	1	3	36	2
	Visit 3	62	2.96			5.79	0	0	0	3	32	0
	Visit 4	56	1.51			2.76	0	0	0	2	12	0
	Visit 5	32	1.37			2.4	0	0	0	2	10	0
	Visit 6	32	2.09	0.827558	10.03	3.48	0	0	0	3	15	0
Female	Visit 1	44	8.32			6.16	0	4	6	12	20	1
	Visit 2	32	1.66	0.800481	6.66	2.29	0	0	0	3	7	2
	Visit 3	29	1.42			1.79	0	0	0	3	6	1
	Visit 4	25	0.36			1.15	0	0	0	0	5	0
	Visit 5	20	0.8			1.7	0	0	0	0	5	0
	Visit 6	17	0.88	0.894231	7.44	1.69	0	0	0	1	6	0
Normality table
		P-value	Significance			Meaning
Male	Visit 1	7.7e-05	Yes			No normal distribution
	Visit 2	2.58e-15	Yes			No normal distribution
	Visit 3	8.61e-16	Yes			No normal distribution
	Visit 4	<2,20E-16	Yes			No normal distribution
	Visit 5	1.63e-12	Yes			No normal distribution
	Visit 6	4.69e-09	Yes			No normal distribution
Female	Visit 1	0.00104	Yes			No normal distribution
	Visit 2	2.92e-09	Yes			No normal distribution
	Visit 3	4.1e-08	Yes			No normal distribution
	Visit 4	<2,20E-16	Yes			No normal distribution
	Visit 5	1.09e-13	Yes			No normal distribution
	Visit 6	3.6e-08	Yes			No normal distribution
Comparative table
		P-value	Significance			Meaning
Male vs Female	Visit 1	0.028	Yes			There are differences between the groups
	Visit 2	0.314	No			There are no differences between the groups
	Visit 3	0.505	No			There are no differences between the groups
	Visit 4	0.021	Yes			There are differences between the groups
	Visit 5	0.34	No			There are no differences between the groups
	Visit 6	0.3	No			There are no differences between the groups

## Sheet: IL-17 Avrg
			Number of patients	Mean	%-red. vs. Baseline	Absol. red. vs. Baseline	Standard dev
Head	Male	Visit 1	79	6.82			7.83					Male	Female
		Visit 2	65	0.7	0.897361	6.12	1.8		Average Reduktion (absolute):			6.99	6.3775
		Visit 3	62	0.96			2.27		Average Reduktion (%):			0.796685	0.804507
		Visit 4	56	1.19			3.58
		Visit 5	32	1.21			3.27		Av.Red. (absolute) 2 years			7.9975	7.4225
		Visit 6	32	0.41	0.939883	6.41	0.99		Av.Red. (%) 2 years:			0.909124	0.932239
	Female	Visit 1	44	8.57			7.56
		Visit 2	32	2.46	0.712952	6.11	3.63
		Visit 3	29	0.78			2.89
		Visit 4	25	0.88			2.52
		Visit 5	20	0.75			2.31
		Visit 6	17	0.41	0.952159	8.16	1
Trunk	Male	Visit 1	79	7.28			7.49
		Visit 2	65	1.4	0.807692	5.88	2.8
		Visit 3	62	0.77			2.04
		Visit 4	56	0.94			2.73
		Visit 5	32	0.56			1.68
		Visit 6	32	0.41	0.943681	6.87	1.85
	Female	Visit 1	44	7.23			7.76
		Visit 2	32	0.8	0.88935	6.43	1.56
		Visit 3	29	0.25			0.79
		Visit 4	25	0.33			0.91
		Visit 5	20	0.15			0.67
		Visit 6	17	0.41	0.943292	6.82	1.17
Arms	Male	Visit 1	79	9.38			6.91
		Visit 2	65	2.54	0.729211	6.84	3.58
		Visit 3	62	1.95			3.42
		Visit 4	56	1.16			3.17
		Visit 5	32	0.46			1.16
		Visit 6	32	0.7	0.925373	8.68	1.81
	Female	Visit 1	44	7.74			6.68
		Visit 2	32	1.43	0.815245	6.31	2.26
		Visit 3	29	0.75			1.2
		Visit 4	25	0.44			1.01
		Visit 5	20	1			1.74
		Visit 6	17	0.47	0.939276	7.27	0.94
Legs	Male	Visit 1	79	12.12			9.91
		Visit 2	65	3	0.752475	9.12	5.64
		Visit 3	62	2.96			5.79
		Visit 4	56	1.51			2.76
		Visit 5	32	1.37			2.4
		Visit 6	32	2.09	0.827558	10.03	3.48
	Female	Visit 1	44	8.32			6.16
		Visit 2	32	1.66	0.800481	6.66	2.29
		Visit 3	29	1.42			1.79
		Visit 4	25	0.36			1.15
		Visit 5	20	0.8			1.7
		Visit 6	17	0.88	0.894231	7.44	1.69

## Sheet: IL-1223 Head
Descriptive table
		Number of patients	Mean			Standard dev	Minimum	1st quantile	Median	3rd quantile	Maximum	Not available
Male	Visit 1	115	8.78			8.34	0	3	6	12	40	3
	Visit 2	93	1.4	0.840547	7.38	2.16	0	0	0	2	12	4
	Visit 3	93	1.38			2.51	0	0	0	2	12	1
	Visit 4	76	0.82			2.65	0	0	0	0	20	1
	Visit 5	72	1.56			3.32	0	0	0	2	16	0
	Visit 6	60	1.2	0.863326	7.58	3.42	0	0	0	1	24	0
Female	Visit 1	74	10.36			10.63	0	1.25	8	15.5	44	0
	Visit 2	59	1.91	0.815637	8.45	3.66	0	0	0	3	20	1
	Visit 3	53	1.96			3.69	0	0	0	3	18	0
	Visit 4	40	1.77			4.35	0	0	0	2	18	0
	Visit 5	26	1.61			2.84	0	0	0	2	10	0
	Visit 6	26	2	0.80695	8.36	3.27	0	0	0	2.75	12	2
Normality table
		P-value	Significance			Meaning
Male	Visit 1	2.23e-06	Yes			No normal distribution
	Visit 2	<2,20E-16	Yes			No normal distribution
	Visit 3	<2,20E-16	Yes			No normal distribution
	Visit 4	<2,20E-16	Yes			No normal distribution
	Visit 5	<2,20E-16	Yes			No normal distribution
	Visit 6	<2,20E-16	Yes			No normal distribution
Female	Visit 1	1.9e-05	Yes			No normal distribution
	Visit 2	1.3e-14	Yes			No normal distribution
	Visit 3	<2,20E-16	Yes			No normal distribution
	Visit 4	2.36e-14	Yes			No normal distribution
	Visit 5	5.09e-10	Yes			No normal distribution
	Visit 6	1.57e-08	Yes			No normal distribution
Comparative table
		P-value	Significance			Meaning
Male vs Female	Visit 1	0.63	No			There are no differences between the groups
	Visit 2	0.907	No			There are no differences between the groups
	Visit 3	0.767	No			There are no differences between the groups
	Visit 4	0.235	No			There are no differences between the groups
	Visit 5	0.837	No			There are no differences between the groups
	Visit 6	0.268	No			There are no differences between the groups

## Sheet: IL-1223 Trunk
Descriptive table
		Number of patients	Mean			Standard dev	Minimum	1st quantile	Median	3rd quantile	Maximum	Not available
Male	Visit 1	115	9.52			8.04	0	4	8	14	48	3
	Visit 2	93	1.93	0.797269	7.59	2.81	0	0	0	3	15	4
	Visit 3	93	1.05			1.87	0	0	0	2	8	1
	Visit 4	76	0.84			1.7	0	0	0	1	8	1
	Visit 5	72	1.04			2.44	0	0	0	0	14	0
	Visit 6	60	1.11	0.883403	8.41	2.13	0	0	0	2	10	1
Female	Visit 1	74	7.83			6.62	0	3	6	12	28	0
	Visit 2	59	1.08	0.862069	6.75	2.12	0	0	0	2	12	1
	Visit 3	53	1.43			2.92	0	0	0	2	14	0
	Visit 4	40	0.84			2.31	0	0	0	0	12	1
	Visit 5	26	0.69			1.25	0	0	0	0.75	4	0
	Visit 6	26	0.66	0.915709	7.17	1.55	0	0	0	0	5	2
Normality table
		P-value	Significance			Meaning
Male	Visit 1	9.67e-05	Yes			No normal distribution
	Visit 2	2.42e-16	Yes			No normal distribution
	Visit 3	<2,20E-16	Yes			No normal distribution
	Visit 4	<2,20E-16	Yes			No normal distribution
	Visit 5	<2,20E-16	Yes			No normal distribution
	Visit 6	<2,20E-16	Yes			No normal distribution
Female	Visit 1	0.00165	Yes			No normal distribution
	Visit 2	<2,20E-16	Yes			No normal distribution
	Visit 3	<2,20E-16	Yes			No normal distribution
	Visit 4	<2,20E-16	Yes			No normal distribution
	Visit 5	1.49e-14	Yes			No normal distribution
	Visit 6	<2,20E-16	Yes			No normal distribution
Comparative table
		P-value	Significance			Meaning
Male vs Female	Visit 1	0.161	No			There are no differences between the groups
	Visit 2	0.025	Yes			There are differences between the groups
	Visit 3	0.78	No			There are no differences between the groups
	Visit 4	0.503	No			There are no differences between the groups
	Visit 5	0.927	No			There are no differences between the groups
	Visit 6	0.32	No			There are no differences between the groups

## Sheet: IL-1223 Arms
Descriptive table
		Number of patients	Mean			Standard dev	Minimum	1st quantile	Median	3rd quantile	Maximum	Not available
Male	Visit 1	115	11.62			7.55	0	6	10	15	45	3
	Visit 2	93	1.92	0.834768	9.7	2.32	0	0	1	3	12	3
	Visit 3	93	1.32			1.97	0	0	0	3	8	1
	Visit 4	76	1.42			2.57	0	0	0	3	16	1
	Visit 5	72	0.8			1.4	0	0	0	1	5	0
	Visit 6	60	1.4	0.879518	10.22	2.41	0	0	0	2	10	0
Female	Visit 1	74	8.56			6.69	0	3	6.5	12	28	0
	Visit 2	59	2.03	0.76285	6.53	2.93	0	0	1	3	18	1
	Visit 3	53	1.98			4.12	0	0	0	3	24	0
	Visit 4	40	2			3.38	0	0	0	3	18	0
	Visit 5	26	1.07			1.64	0	0	0	2.75	5	0
	Visit 6	26	1.7	0.801402	6.86	3.14	0	0	0	3	14	2
Normality table
		P-value	Significance			Meaning
Male	Visit 1	0.000259	Yes			No normal distribution
	Visit 2	4.79e-14	Yes			No normal distribution
	Visit 3	<2,20E-16	Yes			No normal distribution
	Visit 4	<2,20E-16	Yes			No normal distribution
	Visit 5	<2,20E-16	Yes			No normal distribution
	Visit 6	<2,20E-16	Yes			No normal distribution
Female	Visit 1	0.000312	Yes			No normal distribution
	Visit 2	2.78e-09	Yes			No normal distribution
	Visit 3	1.48e-14	Yes			No normal distribution
	Visit 4	2.27e-08	Yes			No normal distribution
	Visit 5	1.01e-11	Yes			No normal distribution
	Visit 6	2.1e-07	Yes			No normal distribution
Comparative table
		P-value	Significance			Meaning
Male vs Female	Visit 1	0.00371	Yes			There are differences between the groups
	Visit 2	1	No			There are no differences between the groups
	Visit 3	0.632	No			There are no differences between the groups
	Visit 4	0.294	No			There are no differences between the groups
	Visit 5	0.56	No			There are no differences between the groups
	Visit 6	0.796	No			There are no differences between the groups

## Sheet: IL-1223 Legs
Descriptive table
		Number of patients	Mean			Standard dev	Minimum	1st quantile	Median	3rd quantile	Maximum	Not available
Male	Visit 1	115	11.72			7.02	0	7	12	15	36	3
	Visit 2	93	2.66	0.773038	9.06	2.74	0	0	3	4	16	3
	Visit 3	93	1.94			2.59	0	0	1	3	12	0
	Visit 4	76	1.78			2.64	0	0	0	3	12	1
	Visit 5	72	1.62			2.63	0	0	0	3	16	0
	Visit 6	60	2.49	0.787543	9.23	3.94	0	0	1	3	24	1
Female	Visit 1	74	10.01			7.09	0	3.25	9	14	28	0
	Visit 2	59	2.55	0.745255	7.46	3.38	0	0	2	3	18	1
	Visit 3	53	2.62			5.42	0	0	0	3	30	0
	Visit 4	40	1.87			2.84	0	0	0	3	14	0
	Visit 5	26	1.11			1.88	0	0	0	2.5	6	0
	Visit 6	26	1.41	0.859141	8.6	1.99	0	0	0	3	6	2
Normality table
		P-value	Significance			Meaning
Male	Visit 1	7.14e-07	Yes			No normal distribution
	Visit 2	4.45e-08	Yes			No normal distribution
	Visit 3	2.77e-15	Yes			No normal distribution
	Visit 4	5.9e-15	Yes			No normal distribution
	Visit 5	3.11e-16	Yes			No normal distribution
	Visit 6	4.31e-11	Yes			No normal distribution
Female	Visit 1	0.00671	Yes			No normal distribution
	Visit 2	7.96e-08	Yes			No normal distribution
	Visit 3	4.01e-15	Yes			No normal distribution
	Visit 4	6.95e-08	Yes			No normal distribution
	Visit 5	6.71e-13	Yes			No normal distribution
	Visit 6	3.31e-10	Yes			No normal distribution
Comparative table
		P-value	Significance			Meaning
Male vs Female	Visit 1	0.065	No			There are no differences between the groups
	Visit 2	0.37	No			There are no differences between the groups
	Visit 3	0.826	No			There are no differences between the groups
	Visit 4	0.926	No			There are no differences between the groups
	Visit 5	0.295	No			There are no differences between the groups
	Visit 6	0.229	No			There are no differences between the groups

## Sheet: IL-1223 Avrg
			Number of patients	Mean	%-red. vs. Baseline	Absol. red. vs. Baseline	Standard dev
Head	Male	Visit 1	115	8.78			8.34					Male	Female
		Visit 2	93	1.4	0.840547	7.38	2.16		Average Reduktion (absolute):			7.8725	7.2975
		Visit 3	93	1.38			2.51		Average Reduktion (%):			0.79581	0.796453
		Visit 4	76	0.82			2.65
		Visit 5	72	1.56			3.32		Av.Red. (absolute) 2 years			8.3	7.7475
		Visit 6	60	1.2	0.863326	7.58	3.42		Av.Red. (%) 2 years:			0.844478	0.8458
	Female	Visit 1	74	10.36			10.63
		Visit 2	59	1.91	0.815637	8.45	3.66
		Visit 3	53	1.96			3.69
		Visit 4	40	1.77			4.35
		Visit 5	26	1.61			2.84
		Visit 6	26	2	0.80695	8.36	3.27
Trunk	Male	Visit 1	115	7.28			8.04
		Visit 2	93	1.93	0.73489	5.35	2.81
		Visit 3	93	1.05			1.87
		Visit 4	76	0.84			1.7
		Visit 5	72	1.04			2.44
		Visit 6	60	1.11	0.847527	6.17	2.13
	Female	Visit 1	74	7.83			6.62
		Visit 2	59	1.08	0.862069	6.75	2.12
		Visit 3	53	1.43			2.92
		Visit 4	40	0.84			2.31
		Visit 5	26	0.69			1.25
		Visit 6	26	0.66	0.915709	7.17	1.55
Arms	Male	Visit 1	115	11.62			7.55
		Visit 2	93	1.92	0.834768	9.7	2.32
		Visit 3	93	1.32			1.97
		Visit 4	76	1.42			2.57
		Visit 5	72	0.8			1.4
		Visit 6	60	1.4	0.879518	10.22	2.41
	Female	Visit 1	74	8.56			6.69
		Visit 2	59	2.03	0.76285	6.53	2.93
		Visit 3	53	1.98			4.12
		Visit 4	40	2			3.38
		Visit 5	26	1.07			1.64
		Visit 6	26	1.7	0.801402	6.86	3.14
Legs	Male	Visit 1	115	11.72			7.02
		Visit 2	93	2.66	0.773038	9.06	2.74
		Visit 3	93	1.94			2.59
		Visit 4	76	1.78			2.64
		Visit 5	72	1.62			2.63
		Visit 6	60	2.49	0.787543	9.23	3.94
	Female	Visit 1	74	10.01			7.09
		Visit 2	59	2.55	0.745255	7.46	3.38
		Visit 3	53	2.62			5.42
		Visit 4	40	1.87			2.84
		Visit 5	26	1.11			1.88
		Visit 6	26	1.41	0.859141	8.6	1.99

[truncated: 5 more sheets: TNFa Head, TNFa Trunk, TNFa Arms, TNFa Legs, TNFa Avrg]
